# Supplementary material for: Evolutionarily-Related Helicobacter pylori Genotypes and Gastric Intraepithelial Neoplasia in a High-Risk Area of Northern Italy
Source: Microorganisms. 2020 Feb 26;8(3):324. doi: 10.3390/microorganisms8030324 (PMC7142731; doi:10.3390/microorganisms8030324)
Supplement: Supplementary file 1 [file microorganisms-08-00324-s001.zip]

Archive with 7 entries (4 files):
- Supplementary Tables Proof Read/
- Supplementary Tables Proof Read/Table S1.docx
- __MACOSX/
- __MACOSX/Supplementary Tables Proof Read/
- __MACOSX/Supplementary Tables Proof Read/._Table S1.docx
- Supplementary Tables Proof Read/Table S2.doc
- __MACOSX/Supplementary Tables Proof Read/._Table S2.doc
